# Supplementary material for: Intronic microRNAs support their host genes by mediating synergistic and antagonistic regulatory effects
Source: BMC Genomics. 2010 Apr 6;11:224. doi: 10.1186/1471-2164-11-224 (PMC2865499; doi:10.1186/1471-2164-11-224)
Supplement: Additional file 1 — Intragenic microRNAs. Table of all inragenic miRNAs and corresponding host genes used in this analysis. The table lists the miRNA name, gene symbol and miRNA locus in tab delimited columns. [file 1471-2164-11-224-S1.CSV]

miRNA	Host Gene	Loci
mmu-let-7g	Wdr82	intron
mmu-miR-1-2	Mib1	antisense
mmu-miR-101b	Rcl1	intron
mmu-miR-103-1	Pank3	intron
mmu-miR-107	Pank1	intron
mmu-miR-125b-1	2610203C20Rik	intron
mmu-miR-126	Egfl7	intron
mmu-miR-128a	R3hdm1	intron
mmu-miR-128b	Arpp21	intron
mmu-miR-135a-1	6230410P16Rik	antisense
mmu-miR-139	Pde2a	intron
mmu-miR-140	Wwp2	intron
mmu-miR-148b	Copz1	intron
mmu-miR-149	Gpc1	intron
mmu-miR-151	Ptk2	intron
mmu-miR-152	Copz2	intron
mmu-miR-153	Ptprn2	intron
mmu-miR-16-2	Smc4	intron
mmu-miR-181b-2	Nr6a1	antisense
mmu-miR-185	D16H22S680E	intron
mmu-miR-186	Zranb2	intron
mmu-miR-190	Tln2	intron
mmu-miR-199a-1	Dnm2	antisense
mmu-miR-199a-2	Dnm3	antisense
mmu-miR-199a-2	Dnm3os	intron
mmu-miR-199b	Dnm1	antisense
mmu-miR-204	Trpm3	intron
mmu-miR-207	Dnaja1	intron
mmu-miR-208	Myh6	intron
mmu-miR-21	Tmem49	3' UTR/ exon
mmu-miR-211	Trpm1	intron
mmu-miR-215	Iars2	antisense
mmu-miR-218-1	Slit2	intron
mmu-miR-218-2	Slit3	intron
mmu-miR-24-1	2010111I01Rik	intron
mmu-miR-25	Mcm7	intron
mmu-miR-26a-1	Ctdspl	intron
mmu-miR-26b	Ctdsp1	intron
mmu-miR-28	Lpp	intron
mmu-miR-297b	Sfmbt2	intron
mmu-miR-301	1110001A07Rik	intron
mmu-miR-30c-1	Nfyc	intron
mmu-miR-324	Dvl2	intron
mmu-miR-324	Acadvl	antisense
mmu-miR-326	Arrb1	intron
mmu-miR-328	Elmo3	antisense
mmu-miR-33	Srebf2	intron
mmu-miR-335	Mest	intron
mmu-miR-338	Aatk	intron
mmu-miR-340	Rnf130	intron
mmu-miR-342	Evl	intron
mmu-miR-346	Grid1	intron
mmu-miR-361	Chm	intron
mmu-miR-378	Ppargc1b	intron
mmu-miR-429	Ttll10	intron
mmu-miR-434	Rtl1	antisense
mmu-miR-452	Gabre	intron
mmu-miR-455	Col27a1	intron
mmu-miR-483	Igf2	intron
mmu-miR-486	Ank1	intron
mmu-miR-488	Astn1	intron
mmu-miR-489	Calcr	intron
mmu-miR-592	Grm8	intron
mmu-miR-615	Hoxc5	intron
mmu-miR-671	2010209O12Rik	exon
mmu-miR-675	H19	intron/exon
mmu-miR-676	Eda	intron
mmu-miR-677	Atp5b	intron
mmu-miR-678	Prmt2	exon
mmu-miR-681	Cdkl1	intron
mmu-miR-684-1	Dusp19	antisense
mmu-miR-686	Psmb5	exon
mmu-miR-687	Rb1	intron
mmu-miR-689-2	Zc3h7a	antisense
mmu-miR-691	Robo2	intron
mmu-miR-692-2	Grik3	intron
mmu-miR-692-2	Ftl1	exon
mmu-miR-693	Xpo5	intron
mmu-miR-697	Sf3a3	intron
mmu-miR-698	Inpp5b	exon
mmu-miR-7-1	Hnrpk	intron
mmu-miR-701	Ttc28	intron
mmu-miR-702	Plod3	exon
mmu-miR-704	Pdia4	exon
mmu-miR-705	Rab11fip5	exon
mmu-miR-706	Wnk1	intron
mmu-miR-707	Akt1s1	intron
mmu-miR-709	Rfx1	intron
mmu-miR-711	Col7a1	intron
mmu-miR-717	Gpc3	intron
mmu-miR-718	Irak1	exon
mmu-miR-719	Nupl1	exon
mmu-miR-721	Cutl1	intron
mmu-miR-744	Map2k4	intron
mmu-miR-761	Nrd1	intron
mmu-miR-762	Bcl7c	antisense
mmu-miR-764	Htr2c	intron
mmu-miR-98	Huwe1	intron
