# Supplementary material for: Intronic microRNAs support their host genes by mediating synergistic and antagonistic regulatory effects
Source: BMC Genomics. 2010 Apr 6;11:224. doi: 10.1186/1471-2164-11-224 (PMC2865499; doi:10.1186/1471-2164-11-224)
Supplement: Additional file 2 — host gene cluster. Table of all identified host gene clusters. Each row lists one host gene cluster with cluster identifier and the list of comma separated host gene symbols. The cluster identifier is composed of the dataset identifier as used in the manuscript and numbering in Roman numbers. [file 1471-2164-11-224-S2.CSV]

Id	Host Genes
SCD I	Acadvl,Elmo3,Gpc3,H19,Igf2,Lpp,Plod3,Rab11fip5,Rnf130
SCD II	Dnaja1,Hnrpk,Igf2,Nfyc,Psmb5,Rcl1,Sf3a3,Xpo5
SCD III	Arrb1
SCD IV	Chm
SCD V	Copz1
SCD VI	Copz2
SCD VII	Ctdsp1
SCD VIII	Dnm3
SCD IX	Htr2c
SCD X	Huwe1
SCD XI	Iars2
SCD XII	Igf2,Wnk1
SCD XIII	Mcm7
SCD XIV	Pank1
SCD XV	Sfmbt2
SCD XVI	Smc4
SCD XVII	Srebf2
SCD XVIII	Tmem49
SCD XIX	Wdr82
SCD XX	Wwp2
SCD XXI	Zranb2
SG I	1110001a07rik,Chm,Copz1,Dnm1,Gpc1,Iars2,Mcm7,Nupl1,Pank1,Prmt2,Sf3a3,Xpo5,Zranb2
SG II	2010111i01rik,Calcr,Chm,Ctdsp1,Cutl1,Dnm1,Dnm3,Dnm3os,Dusp19,Dvl2,Evl,Gabre,Igf2,Mest,Rab11fip5,Rb1,Slit2,Smc4,Srebf2,Ttc28,Wwp2
SG III	6230410p16rik,Arrb1,Chm,Elmo3,Htr2c,Irak1,Pde2a
SG IV	Ank1
SG V	Chm,Psmb5
SG VI	Copz2
SG VII	Ctdspl,Igf2
SG VIII	D16h22s680e
SG IX	Dnaja1,Rcl1,Tmem49
SG X	Dnm3
SG XI	Huwe1
SG XII	Igf2
SG XIII	Lpp
SG XIV	Nfyc
SG XV	Ppargc1b
SG XVI	Wdr82
NO I	Aatk,Bcl7c,Copz2,Ctdsp1,H19,Igf2,Irak1,Lpp,Plod3,Rnf130
NO II	Astn1,Atp5b,Chm,Copz1,Dnaja1,Dnm1,Evl,Igf2,Map2k4,Nrd1,Nupl1,Psmb5,Rb1,Rcl1,Sf3a3,Tmem49,Zc3h7a
NO III	1110001a07rik,Pank1,Slit2,Ttc28
NO IV	2010111i01rik
NO V	Acadvl,Igf2
NO VI	Ank1
NO VII	Arrb1
NO VIII	Calcr
NO IX	Chm
NO X	D16h22s680e
NO XI	Dnm1
NO XII	Dnm3
NO XIII	Gpc1
NO XIV	Htr2c
NO XV	Huwe1
NO XVI	Iars2
NO XVII	Igf2
NO XVIII	Mcm7
NO XIX	Nfyc
NO XX	Sfmbt2
NO XXI	Smc4
NO XXII	Srebf2
NO XXIII	Wdr82
NO XXIV	Wwp2
NO XXV	Zranb2
